# Supplementary material for: Molecular Dissection of Phagocytosis by Proteomic Analysis in Entamoeba histolytica
Source: Genes (Basel). 2023 Jan 31;14(2):379. doi: 10.3390/genes14020379 (PMC9957367; doi:10.3390/genes14020379)
Supplement: Supplementary file 1 [file genes-14-00379-s001.zip]

Archive with 2 entries (2 files):
- genes-2148307-Supplemental_figure_Na230124-highlight.pdf
- genes-2148307-supplementary.xlsx
